# Supplementary material for: Genomic Characteristics and Pathogenicity of Novel Reassortant Mammalian Orthoreoviruses From Sheep, China
Source: Transbound Emerg Dis. 2025 May 15;2025:6025244. doi: 10.1155/tbed/6025244 (PMC12097874; doi:10.1155/tbed/6025244)
Supplement: Supporting Information 1 — Table S1. Reference strains used in phylogenetic tree and pairwise genetic distance heatmap ADDIN NE.Bib. [file 6025244.f1.xls]

## Sheet: Sheet1
Table S1. Reference strains used in phylogenetic tree and pairwise genetic distance heatmap
Strains	Host	Country	Serotype
▲sheep/SY13	sheep	china	MRV1
T1/human/Netherlands/1/84	human	china	MRV1
SI-MRV04	Eptesicus serotinus	Slovenia	MRV1
YNSZ/V207/2016	cattle	china	MRV1
HB-A	mink	china	MRV1
THK0617	wastewater	Japan	MRV1
MRV1/TS/China/2011	Tree shrew	China	MRV1
▲XJ23	sheep	China	MRV1
C/bovine/Indiana/MRV00304/2014	bovine	USA	MRV1
T1/bovine/Maryland/Clone23/59	bovine	USA	MRV1
SHR-A	porcine	China	MRV1
MRV1/Pig/4543/USA/2014	porcine	USA	MRV1
SI-MRV06	Myotis emarginatus	Slovenia	MRV1
BatMRV/B19-02	Miniopterus schreibersii	South Korea	MRV1
T1/human/Netherlands/1/85	human	USA	MRV1
17-EF40	Eptesicus fuscus	USA	MRV2
19-LN21	Lasionycteris noctivagans	USA	MRV2
MRV/PIG/MY01/2018	pig	china	MRV2
SI-MRV07	Homo sapiens	Slovenia	MRV2
BtMRV-QAPpC66	Pipistrellus pipistrellus XJC66	china	MRV2
OV204	Odocoileus virginianus	USA	MRV2
WIV4	Hipposideros sp	China	MRV2
Osaka2005	Homo sapiens	Japan	MRV2
BatMRV2/SNU1/Korea/2021	Myotis aurascens	South Korea	MRV2
GD-1	porcine	China	MRV3
SD-14	mink	China	MRV3
ZJ2013	pig	china	MRV3
IND/MZ/3013814/reo	domestic pig	India	MRV3
MRV-3/Pig/Kana-Ebina-11/2021/JPN	Sus scrofa	Japan	MRV3
MRV3/TS/China/2012	Tree shrew	China	MRV3
SC-A	pig	China	MRV3
HLJYC2017	swine	China	MRV1
809/Bat/Nebraska	Big Brown Bat	USA	MRV2
B/03	short-nosed fruit bat	China	MRV1
729	piglet	Austria	MRV2
WIV5	Hipposideros sp.	China	MRV2
MRV1/pig-wt/CHN/F19/201708	porcine	china	MRV1
Ndelle	Mus musculoides	Cameroon	MRV4
1947-02-01	Atheris squamigera	Germany	MRV5
Re-reovirus	python	Canada	MRV5
IND/MZ/3013789/reo	domestic pig	India	MRV3
HB-C	mink	China	MRV1
